# Supplementary material for: Transcriptional responses of Xanthomonas oryzae pv. oryzae to type III secretion system inhibitor ortho-coumaric acid
Source: BMC Microbiol. 2019 Jul 15;19:163. doi: 10.1186/s12866-019-1532-5 (PMC6631524; doi:10.1186/s12866-019-1532-5)
Supplement: Supplementary file 3 — Table S1. Common DEGs at all four of time points. (XLSX 47 kb) [file 12866_2019_1532_MOESM3_ESM.xlsx]

## Sheet: Sheet1
Table S1 Common DEGs at all four of time points
Down-regulated genes
Gene ID	30min		1h		3h		6h
	log2FC	p-Value	log2FC	p-Value	log2FC	p-Value	log2FC	p-Value
PXO_RS00135	-1.0087	4.07e-28	-1.0984	5.69e-10	-1.1679	1.02e-06	-1.0594	3.7e-08	TonB-dependent receptor
PXO_RS00190	-1.5466	1.85e-85	-2.2278	8.71e-57	-2.9395	0.00087507	-3.1728	4.32e-08	thiol reductase thioredoxin
PXO_RS00195	-0.7108	1.9e-28	-1.1076	1.77e-21	-2.7839	2.52e-39	-2.0882	0.00016852	host attachment protein
PXO_RS00290	-0.70141	9.16e-19	-0.97238	4.32e-16	-2.0713	1.29e-26	-3.9596	9.85e-65	type III secretion system effector XopAE
PXO_RS00295	-1.0405	3.14e-27	-1.5122	4.35e-23	-3.395	1.89e-115	-4.8252	2.02e-18	HPr kinase
PXO_RS00305	-1.8665	7.67e-13	-1.623	0.00010067	-3.0637	1.57e-11	-4.2919	6.81e-70	hypothetical protein
PXO_RS00310	-1.842	2.97e-23	-2.0643	8.25e-22	-3.1121	2.74e-38	-4.3761	1.92e-19	hypothetical protein
PXO_RS00315	-2.4266	1.12e-49	-2.5825	7.19e-65	-4.6736	1.84e-22	-5.9346	1.2e-48	protein HpaB
PXO_RS00320	-2.1423	1.8e-59	-2.7169	1.43e-106	-4.2701	2.7e-23	-5.6907	6.96e-158	serine kinase
PXO_RS00325	-2.1106	3.95e-06	-3.4799	1.27e-06	-5.3714	5.53e-10	-6.8022	2.39e-41	hypothetical protein
PXO_RS00330	-1.1822	4.51e-26	-2.2209	6.02e-35	-4.0838	3.32e-21	-5.6034	1.95e-145	hypothetical protein
PXO_RS00335	-1.7883	1.64e-37	-2.3094	5.95e-37	-4.4775	3.98e-25	-5.821	1.34e-136	hypothetical protein
PXO_RS00345	-1.8819	2.3e-11	-2.0957	7.49e-05	-4.5655	4.27e-08	-5.0526	4.02e-84	EscR/YscR/HrcR family type III secretion system export apparatus protein
PXO_RS00350	-1.7807	1.91e-27	-2.216	8.31e-24	-4.5231	3.63e-17	-5.8928	1.82e-63	YscQ/HrcQ family type III secretion apparatus protein
PXO_RS00355	-1.5942	6.69e-11	-2.1853	2.34e-07	-3.8248	1.05e-22	-5.3168	2.82e-92	type III secretion protein HpaP
PXO_RS00360	-1.9317	2.06e-33	-2.0632	5.74e-19	-4.1823	6.82e-40	-5.3725	1.05e-56	hypersensitivity response secretion protein hrcV
PXO_RS00365	-2.1647	1.59e-39	-2.3843	1.07e-20	-4.4572	1.01e-18	-5.8007	9.59e-133	EscU/YscU/HrcU family type III secretion system export apparatus switch protein
PXO_RS00370	-1.4448	6.76e-73	-2.217	3.96e-20	-3.294	1.01e-12	-5.1639	7.34e-13	HrpB1 family type III secretion system apparatus protein
PXO_RS00375	-1.8838	3.27e-29	-2.6494	1.3e-29	-3.4729	1.05e-05	-5.3075	1.6e-112	type III secretion protein HrpB2
PXO_RS00380	-1.5947	2.89e-49	-1.9697	1.63e-45	-3.399	2.17e-15	-4.7905	1.86e-74	EscJ/YscJ/HrcJ family type III secretion inner membrane ring protein
PXO_RS00390	-1.465	9.31e-20	-1.4926	1.3e-12	-2.9948	4.2e-10	-4.9036	1.32e-77	HrpE/YscL family type III secretion apparatus protein
PXO_RS00395	-2.1971	2.48e-76	-2.4018	6.87e-23	-3.7778	3.82e-12	-4.6864	1.37e-114	EscN/YscN/HrcN family type III secretion system ATPase
PXO_RS00400	-2.633	4.25e-19	-2.7426	1.21e-15	-3.6853	6.11e-08	-4.4993	1.76e-69	type III secretion protein HrpB7
PXO_RS00405	-1.1411	5.41e-12	-2.1979	1.06e-19	-3.3599	7.23e-06	-4.8655	4.77e-94	EscT/YscT/HrcT family type III secretion system export apparatus protein
PXO_RS00415	-1.9371	2.96e-186	-3.3228	1.79e-27	-5.2014	6.49e-16	-6.7994	6.2e-61	hypothetical protein
PXO_RS00420	-1.2092	1.8e-06	-1.4455	4.94e-08	-3.7762	8.99e-35	-5.2355	2.54e-39	lytic transglycosylase
PXO_RS00425	-0.63098	8.53e-10	-1.3977	2.21e-23	-3.152	1.13e-54	-4.4507	1.25e-24	hypothetical protein
PXO_RS00445	-0.79698	7.18e-48	-1.0249	4.97e-29	-0.75382	4.01e-05	-0.88798	2.63e-06	hypothetical protein
PXO_RS00505	-0.99873	1.08e-53	-1.2556	2.78e-34	-0.88177	1.26e-06	-0.99267	5.01e-08	4-alpha-glucanotransferase
PXO_RS00510	-0.96384	1.47e-53	-1.3527	1.32e-43	-0.73629	2.09e-05	-1.1713	6.68e-11	malto-oligosyltrehalose synthase
PXO_RS00515	-0.85859	2.85e-09	-0.75674	3.24e-05	-1.8194	9.73e-07	-1.4886	0.0021244	DUF2934 domain-containing protein
PXO_RS00525	-1.0449	1.42e-18	-1.1735	4.34e-12	-1.6566	4.57e-07	-1.2505	1.86e-08	NAD-dependent dehydratase
PXO_RS00575	-2.1889	6.55e-184	-2.1131	3.69e-35	-2.33	1.75e-25	-2.4421	1.77e-28	FAD-binding protein
PXO_RS00580	-2.3018	5.29e-53	-2.9219	7.51e-167	-3.7964	1.04e-117	-4.2309	3.4e-100	hypothetical protein
PXO_RS00600	-1.6612	1.46e-06	-2.7263	5.52e-08	-3.7369	3.87e-10	-4.8091	9.48e-63	IS5/IS1182 family transposase
PXO_RS00610	-1.1196	0.016835	1.3709	0.0021366	-3.4665	3.05e-07	-3.3217	0.0012786	branched-chain alpha-keto acid dehydrogenase subunit E2
PXO_RS00725	-0.81689	1.67e-27	-0.84681	6.6e-13	-1.186	3.3e-11	-1.6286	4.95e-17	avirulence protein
PXO_RS00855	-1.0656	3.67e-78	-1.1288	6.35e-39	-1.0313	2.05e-09	-1.2452	1.34e-11	maltose alpha-D-glucosyltransferase
PXO_RS01320	-1.8379	8.94e-101	-1.951	3.19e-12	-2.7814	4.26e-20	-3.5668	2.15e-08	type I glutamate--ammonia ligase
PXO_RS01325	-2.2436	7.95e-47	-2.2453	6.11e-26	-2.9383	4.43e-21	-3.771	7.6e-11	P-II family nitrogen regulator
PXO_RS01330	-1.497	5.38e-18	-1.7054	1.24e-12	-2.235	0.00092454	-3.8721	1.09e-38	ammonium transporter
PXO_RS01345	-0.968	1.2e-39	-1.2143	4.18e-19	-1.4423	1.26e-09	-1.295	0.0063946	superoxide dismutase family protein
PXO_RS01385	-0.63676	2.59e-21	-1.0793	8.71e-06	3.7407	1.66e-27	2.546	1.96e-43	DNA recombination protein RecF
PXO_RS01575	-0.96261	1.49e-36	-1.0686	8.97e-28	-1.3308	2.08e-13	-2.6108	2.04e-11	alpha-N-arabinofuranosidase
PXO_RS01615	-1.6098	7.44e-80	-2.4592	2.15e-142	-3.62	5.32e-54	-5.1252	1.04e-42	hypothetical protein
PXO_RS01630	-2.6957	7.93e-167	-1.815	1.44e-37	-1.7642	3.74e-12	-2.2662	3.27e-20	mannitol dehydrogenase family protein
PXO_RS01635	-2.2256	3.7e-222	-1.8063	1.35e-61	-1.5898	4.29e-17	-2.1741	8.36e-11	glucan 1%2C4-alpha-glucosidase
PXO_RS01640	-1.3892	6.12e-71	-1.4768	1.57e-43	-1.1597	1.56e-09	-1.9432	1.23e-07	glycoside hydrolase family 43 protein
PXO_RS01735	-2.0461	1.99e-141	-2.2883	8.76e-29	-2.8956	3.69e-81	-3.8727	6.17e-81	hypothetical protein
PXO_RS01870	-0.64676	2.51e-19	-0.81899	4.06e-13	-0.98062	2.1e-06	-2.1338	2.88e-26	S9 family peptidase
PXO_RS02310	-1.3692	4.3e-43	-1.8626	9.16e-35	-2.8459	5.55e-75	-3.7888	3.44e-15	hypothetical protein
PXO_RS02680	-1.2587	8.35e-17	-0.99829	3.48e-13	-0.85342	0.0003518	-1.1732	0.002563	hypothetical protein
PXO_RS02690	-0.76125	1.85e-21	-0.70126	1.96e-08	-1.0873	8.46e-06	-0.8651	6.15e-05	sigma-54-dependent Fis family transcriptional regulator
PXO_RS03000	-0.77155	1.35e-19	-0.76155	1.64e-10	-1.5192	1.49e-14	-2.234	7.65e-32	thioredoxin family protein
PXO_RS03415	-1.6921	2.02e-58	-2.4204	2.55e-65	-3.3087	1.64e-13	-2.1493	1.58e-07	hypothetical protein
PXO_RS03505	-0.5014	2.39e-07	-1.1417	1.17e-09	-1.3502	1.59e-11	-1.8876	3.44e-17	hypothetical protein
PXO_RS03815	-0.81124	1.79e-28	-0.91641	3.44e-19	-0.54772	0.0063162	-0.74632	0.0092246	cellulase
PXO_RS03830	-1.3218	1.71e-83	-1.8537	1.42e-49	-3.0792	1.45e-81	-4.3317	7.78e-20	hypothetical protein
PXO_RS04270	-0.91405	2.8e-49	-1.1117	5.1e-35	-0.92798	2.9e-06	-0.83186	3.31e-05	glycine zipper 2TM domain-containing protein
PXO_RS04525	-0.94942	6.52e-23	-0.83188	2.26e-09	-0.96346	0.00010592	-1.1437	2.16e-08	endonuclease
PXO_RS04580	-0.70333	2.6e-49	-0.94278	2.49e-32	-0.94467	2.64e-08	-1.2372	1.59e-05	hypothetical protein
PXO_RS04860	-1.1826	2.96e-62	-1.5576	1.17e-43	-0.58132	0.0033096	-0.66322	0.00050672	cell division protein FtsA
PXO_RS04865	-1.5059	4.95e-181	-1.7616	9.72e-92	-0.90523	1.49e-09	-1.0642	0.0036198	cell division protein FtsZ
PXO_RS04960	-1.7613	1.26e-91	-1.7984	1.23e-56	-2.3364	1.72e-25	-2.8981	1.99e-25	sulfotransferase
PXO_RS04965	-2.0847	9.53e-53	-1.8206	8.89e-33	-2.2429	2.52e-19	-2.6257	5.03e-38	class I SAM-dependent methyltransferase
PXO_RS05265	-1.073	4.6e-47	-1.8555	8.84e-48	-2.847	2.76e-16	-3.7809	4.92e-52	protocatechuate 3%2C4-dioxygenase subunit beta
PXO_RS05275	-1.7099	6.7e-74	-2.1747	2.02e-62	-2.4082	1.77e-07	-3.1111	9.22e-58	transcriptional regulator
PXO_RS05995	-0.76963	4.87e-30	-0.77611	1.88e-15	-0.95862	4.1e-09	-1.0243	3.17e-07	glycine dehydrogenase (aminomethyl-transferring)
PXO_RS06000	-1.2934	5.14e-84	-2.315	1.96e-155	-3.284	7.14e-60	-4.3188	1.93e-106	hypothetical protein
PXO_RS06005	-1.4777	1.08e-41	-2.0568	4.43e-28	-2.3952	1.03e-06	-3.8245	7.66e-72	sulfotransferase
PXO_RS06010	-1.6401	4.9e-37	-1.4453	9.35e-09	-3.0477	2.44e-34	-4.1219	2.09e-48	hemolysin D
PXO_RS06015	-1.6551	3.7e-60	-2.2265	8.72e-28	-2.8083	5.59e-08	-3.8729	5.45e-20	peptidase domain-containing ABC transporter
PXO_RS06360	-1.7707	1.06e-07	-0.83961	0.0082557	1.4802	1.15e-05	1.5155	1.31e-09	protein-glutamate O-methyltransferase CheR
PXO_RS06395	-0.83818	1.94e-08	-1.6213	0.002496	3.3132	9.9e-22	1.6383	8.73e-19	anti-sigma factor antagonist
PXO_RS06460	-0.7665	2.74e-13	-0.70853	4.76e-08	-0.76784	0.0010328	-0.81024	3.14e-05	ISL3 family transposase
PXO_RS06465	-1.1871	3.44e-45	-1.9949	1.16e-36	-2.163	0.00044851	-3.2186	3.86e-61	IS630 family transposase
PXO_RS06550	-1.1547	2.58e-35	-1.2227	2.09e-20	-0.99492	1.4e-06	-0.95794	3.57e-06	glycine zipper 2TM domain-containing protein
PXO_RS06610	-0.82556	1.11e-20	-1.0551	7.32e-21	-1.3738	1.68e-08	-1.1294	9e-07	NADPH-dependent oxidoreductase
PXO_RS07005	-1.3462	1.75e-68	-1.5602	4.63e-36	-1.7602	2.53e-23	-2.1435	7.34e-15	hypothetical protein
PXO_RS07020	-1.1727	1.98e-45	-1.8111	2.5e-53	-2.5125	1.65e-15	-3.6369	2.35e-47	DUF4432 domain-containing protein
PXO_RS07050	-0.53606	2.55e-17	-0.8951	9.91e-21	-1.3604	1.18e-07	-2.2951	5.41e-36	hypothetical protein
PXO_RS07175	-1.2447	1.1e-69	-1.2802	8.66e-33	-0.75378	8.2e-05	-0.9109	0.00069338	type IV secretion protein Rhs
PXO_RS07435	-0.96703	6.3e-08	-1.0434	7.54e-05	-1.3783	0.00053593	-1.5415	4.74e-07	LysR family transcriptional regulator
PXO_RS07440	-1.2338	4.54e-24	-0.8915	8.97e-08	-1.5324	7.96e-11	-1.2669	1.89e-09	two-component sensor histidine kinase
PXO_RS07450	-1.1148	8.8e-26	-1.316	3.64e-19	-0.91267	0.00062591	-1.412	1.13e-11	DNA-binding response regulator
PXO_RS07475	-0.66554	4.72e-24	-1.1256	5.26e-29	-1.785	6.72e-23	-2.9166	1.89e-54	hypothetical protein
PXO_RS07485	-0.67799	3.59e-20	-0.98069	1.5e-20	-1.2497	1.31e-13	-2.3037	3.96e-16	hypothetical protein
PXO_RS08240	-1.135	1.33e-67	-1.2163	6.94e-36	-0.55514	0.0011629	-0.66052	0.0043168	hypothetical protein
PXO_RS08365	-0.61575	6.55e-12	-1.4254	1.54e-05	3.6596	2.97e-24	1.9819	3.41e-29	chemotaxis protein CheW
PXO_RS08385	-0.67625	2.34e-21	-1.1808	1.23e-05	3.7999	2.4e-16	2.7761	6.17e-52	methyl-accepting chemotaxis protein
PXO_RS08405	-0.72997	8.21e-31	-1.3375	0.00057683	3.7034	3.88e-18	1.7971	1.04e-13	methyl-accepting chemotaxis protein
PXO_RS08490	-0.76722	3.73e-31	-1.1412	2.32e-25	-0.74596	2.43e-05	-1.2902	4.31e-05	superoxide dismutase
PXO_RS08565	-1.9485	0.00030475	-2.8837	1.5e-05	-3.5338	9.1e-05	-3.7836	4.75e-32	avirulence protein
PXO_RS08715	-0.88127	5.7e-41	-0.98217	5.85e-20	-1.0024	2.04e-06	-1.7522	1.52e-17	two-component system response regulator
PXO_RS08765	-0.78596	3.48e-05	-0.74048	0.0076526	1.5899	6.37e-06	1.3786	1.59e-08	hypothetical protein
PXO_RS09490	-0.93926	7.11e-20	-0.791	3.17e-08	-0.55371	0.012329	-0.78178	7.43e-05	cytochrome c
PXO_RS09840	-0.85858	8.82e-51	-0.95246	2.97e-27	-0.56645	0.013762	-1.4532	1.31e-12	peptidylprolyl isomerase
PXO_RS10315	-0.57602	1.91e-09	-1.4173	0.001507	3.7337	5.06e-43	2.861	2.36e-52	hypothetical protein
PXO_RS10330	-0.6326	4.04e-21	-0.97302	3.68e-21	-0.59153	0.0016376	-1.1817	3.15e-08	MarR family transcriptional regulator
PXO_RS10940	-0.59288	2.27e-12	-0.87577	5.47e-13	0.77604	4.84e-05	0.611	0.0011999	bifunctional phosphoribosyl-AMP cyclohydrolase/phosphoribosyl-ATP diphosphatase HisIE
PXO_RS11035	-2.1648	2.3e-23	-2.6267	1.95e-22	-3.0607	2.24e-14	-4.0496	8.56e-34	tannase/feruloyl esterase family alpha/beta hydrolase
PXO_RS13615	-0.94766	2.53e-09	-1.1177	3.6e-12	-1.0637	1.29e-05	-0.73712	5.52e-05	molecular chaperone DnaJ
PXO_RS14175	-1.0325	1.29e-35	-1.4394	1.39e-37	-0.51119	0.010486	-0.77151	4.65e-05	class I SAM-dependent methyltransferase
PXO_RS14230	-1.4233	2.71e-174	-2.312	5.23e-39	-3.4987	3.41e-13	-3.2839	6.87e-31	DUF2383 domain-containing protein
PXO_RS14355	-0.57334	8.87e-26	-0.74448	1.19e-16	-1.3374	1.27e-13	-1.4339	3.84e-05	hypothetical protein
PXO_RS14390	-1.2526	1.26e-43	-0.72716	4.91e-09	-2.1254	8.15e-09	-0.95679	1.85e-05	DNA ligase-associated DEXH box helicase
PXO_RS14820	-0.88924	1.5e-27	-0.81283	1.21e-10	-0.80207	9e-05	-0.68006	0.0004697	glycoside hydrolase family 3
PXO_RS14875	-2.2393	3.92e-72	-2.4729	1.68e-39	-3.2849	1.3e-85	-4.0851	1.09e-16	hypothetical protein
PXO_RS14880	-0.55316	7.78e-07	-0.89767	7.38e-08	3.0607	3.01e-22	1.1727	5.55e-10	hypothetical protein
PXO_RS14900	-1.931	3.75e-47	-2.3327	1.28e-87	-3.0811	1.18e-64	-3.5322	4.44e-52	hypothetical protein
PXO_RS15030	-0.80209	7.49e-32	-1.0006	8.1e-21	-1.4515	1.88e-11	-1.6429	0.00010683	pyrroloquinoline quinone biosynthesis protein PqqB
PXO_RS15045	-1.2564	1.46e-33	-1.4686	1.41e-20	-1.769	7.38e-09	-1.9738	6.06e-15	coenzyme PQQ synthesis protein E
PXO_RS15600	-0.73313	3.58e-05	-0.89786	0.00021611	-2.4765	2.67e-18	-3.7152	9.4e-64	S9 family peptidase
PXO_RS15605	-0.5933	3.31e-05	-1.1244	1.85e-08	-2.7634	4.09e-24	-3.8852	3.61e-70	glycosyl hydrolase family 43
PXO_RS15625	-0.63418	1.32e-07	-0.76109	3.98e-06	-1.2645	3.86e-07	-1.7425	4.83e-18	peptidase S53
PXO_RS15675	-0.6475	0.00037104	-0.63345	0.010627	-1.6377	2.17e-05	-1.5303	2.06e-08	DUF885 domain-containing protein
PXO_RS15680	-1.0138	1.07e-13	-0.8467	1.12e-05	-1.3433	2.73e-05	-1.1676	4.47e-07	aminopeptidase P family protein
PXO_RS16275	-0.80033	2.35e-13	-1.057	5.16e-18	0.57777	0.0017786	0.72075	0.00011296	type IV pilin protein
PXO_RS16740	-1.4281	6.61e-77	-1.228	1.84e-36	-0.93689	0.00034838	-1.777	1.55e-22	NlpC/P60 family protein
PXO_RS16935	-1.8335	1.57e-28	-2.1439	4.34e-24	-2.7641	7.22e-11	-3.4585	4.38e-30	hypothetical protein
PXO_RS17210	-1.7515	4.21e-67	-1.8356	1.82e-34	-0.77146	0.0028829	-0.56719	0.0072314	sulfate adenylyltransferase subunit 2
PXO_RS17215	-3.2024	1.53e-136	-2.7134	5.88e-32	-2.7204	6.43e-18	-1.6932	3.11e-13	assimilatory sulfite reductase (NADPH) flavoprotein subunit
PXO_RS17220	-3.4307	1.27e-117	-3.4938	3.47e-45	-2.8679	5.45e-32	-1.7193	1.15e-13	assimilatory sulfite reductase (NADPH) hemoprotein subunit
PXO_RS17225	-2.7702	3.46e-190	-3.1577	6.59e-70	-2.7151	9.68e-29	-1.5805	2.37e-11	phosphoadenosine phosphosulfate reductase
PXO_RS17260	-1.7831	9.69e-44	-1.6219	1.37e-49	-1.408	4.63e-13	-0.73241	0.0003809	uroporphyrinogen-III C-methyltransferase
PXO_RS17265	-1.2031	9.31e-35	-2.0031	3.11e-70	-1.6129	8.1e-17	-1.2559	1.16e-09	cysteine synthase A
PXO_RS17330	-1.1792	3.24e-63	-1.8021	5.22e-62	-2.5537	7.99e-13	-3.3827	6.97e-55	hypothetical protein
PXO_RS17335	-1.2476	7.15e-44	-1.7615	8.45e-45	-2.7113	1.58e-43	-3.7161	8.49e-77	hypothetical protein
PXO_RS17455	-0.89537	6.01e-19	-1.5226	1.72e-12	-2.765	1.8e-17	-3.9432	5.77e-16	hypothetical protein
PXO_RS17465	-1.5328	3.83e-17	-1.6027	1.96e-17	-2.8554	1.85e-27	-3.5184	1.42e-36	serine/threonine protein kinase
PXO_RS17615	-0.52501	8.98e-22	-0.65673	1.93e-12	-0.66535	2e-05	-0.95138	0.00019316	type VI secretion system tube protein Hcp
PXO_RS17825	-1.3335	2.18e-71	-1.8572	7.3e-49	-1.5424	6.79e-07	-1.6636	1.37e-10	OsmC family peroxiredoxin
PXO_RS18000	-0.59961	5.3e-06	-0.53563	0.0012585	-1.5692	1.55e-09	-3.2392	1.05e-06	O-acetylhomoserine aminocarboxypropyltransferase/cysteine synthase
PXO_RS18005	-1.0265	2.08e-09	-0.81561	0.00015684	-1.5119	1.12e-06	-2.8192	1.04e-05	dihydrorhizobitoxine desaturase
PXO_RS18040	-0.59644	5.26e-17	-0.73239	6.19e-12	-0.70516	0.00020142	-1.1712	4.38e-10	hypothetical protein
PXO_RS19110	-1.8652	1.32e-78	-1.4991	2.54e-27	-1.3914	3.2e-10	-1.7114	1.93e-18	membrane protein
PXO_RS19115	-1.167	6.79e-28	-1.3334	1.07e-18	-0.90525	5.44e-05	-0.94051	1.63e-06	VWA domain-containing protein
PXO_RS19145	-0.59148	1.66e-34	-0.7235	5.93e-20	1.0036	2.9e-12	0.79214	1.06e-06	type IV pilus secretin PilQ
PXO_RS19165	-0.76565	1.71e-51	-0.83675	1.02e-24	0.86151	1.77e-08	1.1552	3.28e-12	pilus assembly protein PilM
PXO_RS19735	-0.50062	7.03e-10	-0.52943	5.87e-06	-0.55625	0.0089831	-0.56217	0.0023716	lytic transglycosylase
PXO_RS20265	-0.78523	9.26e-19	-1.2022	6.46e-21	-2.5103	1.34e-36	-3.6399	4.86e-20	hypothetical protein
PXO_RS20375	-0.95813	5.98e-58	-0.96445	3.54e-24	-0.66042	6.02e-05	-1.3728	4.17e-05	phosphomethylpyrimidine synthase
PXO_RS20695	-1.4506	2.5e-61	-2.4585	1.64e-19	-2.297	0.0099296	-3.5722	7.07e-08	MEKHLA domain-containing protein
PXO_RS20865	-1.087	1.06e-110	-1.1074	9.28e-30	-1.6601	6.64e-05	-2.0752	3.75e-31	membrane protein
PXO_RS21125	-2.0625	1.56e-62	-2.1014	1.61e-52	-1.225	1.88e-07	-1.2365	8.05e-07	acyltransferase
PXO_RS21360	-1.0585	1.3e-15	-1.572	5.22e-26	-2.2583	1.39e-08	-3.7783	8.36e-77	gamma subclass chorismate mutase AroQ
PXO_RS21520	-1.4044	3.75e-52	-2.0223	1.33e-59	-2.4895	8.73e-07	-2.3291	3.12e-08	hypothetical protein
PXO_RS21665	-0.57334	2.62e-19	-1.1867	4.35e-14	-0.92189	8.67e-05	-2.4732	5.15e-10	fasciclin
PXO_RS21870	-1.0279	3.97e-44	-0.99918	2.45e-21	-0.54509	0.0040347	-1.2779	5.61e-12	acetyl-CoA carboxylase biotin carboxylase subunit
PXO_RS21965	-1.5498	2.57e-32	-0.92409	4.89e-09	-1.1863	3.06e-06	-0.76328	0.00088216	ABC transporter ATP-binding protein
PXO_RS21970	-1.4783	1.05e-42	-1.1552	6.89e-19	-0.94328	1.57e-05	-1.1837	0.00077679	sulfotransferase
PXO_RS22100	-0.64401	1.28e-09	-0.58235	8.88e-05	-0.91161	0.00076429	-0.87544	0.012068	MFS transporter
PXO_RS22130	-1.2808	3.98e-128	-1.7279	1.54e-88	-2.4027	1.34e-19	-3.417	2.59e-24	lipase
PXO_RS22355	-1.5902	5.4e-41	-1.6564	1.92e-27	-2.4819	7.96e-23	-3.6405	3.6e-60	protocatechuate 3%2C4-dioxygenase subunit alpha
PXO_RS22360	-0.71452	5.09e-13	-1.009	1.16e-12	-2.1026	6.51e-18	-3.0183	3.19e-46	protocatechuate 3%2C4-dioxygenase subunit beta
PXO_RS22365	-1.4435	1.5e-44	-1.4203	7.78e-24	-2.5913	4.92e-29	-3.2847	1.34e-53	3-oxoadipyl-CoA thiolase
PXO_RS22370	-1.4861	3.09e-07	-1.3736	1.24e-05	-2.0119	2.95e-05	-3.0805	8.37e-06	3-oxoadipate--succinyl-CoA transferase subunit B
PXO_RS22615	-0.71988	2.64e-14	-0.61933	6.44e-06	-1.2329	0.00030186	-0.99227	6.88e-05	entericidin%2C EcnA/B family
PXO_RS22720	-0.75258	1.58e-13	-1.1932	5.13e-23	-0.70149	0.0028111	-1.1898	6.57e-10	ankyrin repeat domain-containing protein
PXO_RS22800	-0.77124	7.09e-19	-0.64956	9.32e-08	-0.71457	0.003339	-0.56326	0.010775	hypothetical protein
PXO_RS23030	-1.7183	3.28e-68	-2.3517	7.36e-42	-3.5076	2.86e-111	-4.8327	1.29e-26	hypothetical protein
PXO_RS23465	-0.70053	1.23e-05	-0.62087	1.82e-05	-0.90886	0.0030616	-0.60536	0.011047	NADP-dependent oxidoreductase
PXO_RS24050	-1.1657	5.27e-56	-1.5443	1.63e-63	-2.8091	6.19e-75	-3.7063	2.18e-20	hypothetical protein
PXO_RS25015	-1.4896	7.92e-48	-1.9784	1.26e-20	-4.1226	1.02e-49	-4.5808	2.31e-98	hypothetical protein
PXO_RS25040	-2.267	5.62e-27	-2.3499	1.55e-46	-4.6819	3.5e-102	-5.6177	2.96e-16	hypothetical protein
PXO_RS25045	-2.0261	4.29e-18	-2.6058	5.52e-55	-4.4946	6.19e-64	-5.6284	1.24e-08	hypothetical protein
PXO_RS25060	-0.92174	2.99e-21	-1.1281	1.33e-15	-0.76566	0.0029238	-1.0231	1.38e-07	5-dehydro-4-deoxy-D-glucuronate isomerase
PXO_RS25150	-1.6979	6.35e-70	-1.7585	2.68e-46	-2.7441	1.13e-50	-3.3533	1.23e-16	type III secretion system effector protein
PXO_RS25155	-0.8452	5.63e-21	-1.101	1.47e-16	-1.0385	1.35e-05	-1.5922	4.73e-07	type III secretion system effector protein
PXO_RS25425	-1.5869	2.56e-84	-1.8183	9.47e-48	-2.1996	6.39e-38	-2.8693	4.8e-31	hypothetical protein
PXO_RS25460	-1.2244	2.74e-23	-1.483	7.18e-23	-1.7232	4.94e-11	-1.3008	1.06e-07	methyl-accepting chemotaxis protein
PXO_RS25955	-1.0486	1.57e-44	-1.2106	1.77e-28	-2.4165	3.24e-22	-4.9484	3.26e-18	hypothetical protein
PXO_RS26695	-1.9902	2.82e-25	-1.9643	7.63e-19	-4.1051	2.55e-37	-4.4452	4.05e-58	hypothetical protein
PXO_RS26730	-2.137	9.79e-141	-2.1436	1.16e-70	-2.2349	5.94e-30	-1.5119	1.08e-05	hypothetical protein
PXO_RS26750	-0.52352	0.0015107	-0.83541	0.00022619	-3.0172	2.17e-23	-4.3495	6.01e-06	2-aminoethylphosphonate--pyruvate transaminase
PXO_RS26755	-1.1712	2.11e-11	-1.1567	1.22e-07	-1.5082	1.36e-06	-2.4764	8.96e-05	gamma-glutamyl-gamma-aminobutyrate hydrolase family protein
PXO_RS26760	-1.8243	7.57e-13	-1.3399	2.08e-06	-2.1799	1.01e-08	-2.6067	0.00010647	LysE family translocator
PXO_RS26765	-1.3989	4.67e-21	-1.056	0.0001383	-2.1703	1.43e-17	-2.5399	0.00062856	homoserine O-succinyltransferase
PXO_RS26770	-1.2427	2.52e-12	-0.93899	1e-10	-1.5672	3.56e-13	-2.2938	0.00022027	glutamine synthetase
PXO_RS27070	-2.0754	3.42e-94	-2.1197	1.75e-79	-1.0862	1.85e-10	-0.93919	0.0042544	glycosyltransferase family 2 protein
PXO_RS27085	-1.0417	1.45e-05	-0.66433	0.019164	-1.5926	0.0013176	-3.2861	4.36e-27	hypothetical protein
PXO_RS27565	-1.315	4.25e-11	-0.92986	0.00032783	-2.7528	3.56e-12	-3.0355	3.04e-30	type III secretion system effector protein XopI
PXO_RS27625	-1.0676	6.36e-33	-1.5551	6.38e-34	-1.1516	0.0004074	-2.0669	1.27e-12	hypothetical protein
Novel00005	-1.7611	5.1e-07	-1.8164	1.11e-06	-3.4853	1.31e-09	-5.7012	2.62e-79
Novel00007	-0.60837	1.11e-05	-1.5052	1.15e-14	-2.8183	2.82e-19	-5.3392	9.59e-84
Novel00014	-2.1615	2.24e-08	-2.1325	1.41e-10	-4.4821	2.47e-14	-6.7767	3.94e-116
Novel00028	-0.87499	0.0076651	-1.4191	0.003098	-2.7116	0.0031934	-4.2425	0.00014754
Novel00029	-2.8776	2.23e-48	-3.2404	2.49e-39	-4.2402	5.41e-06	-5.2684	9.07e-74
Novel00045	-1.9067	1.41e-16	-2.205	8.92e-16	-3.0774	1.34e-17	-4.2015	1.09e-42
Novel00093	-3.8762	3.78e-07	-2.5435	0.0010119	-3.4117	0.00063334	-4.3377	8.57e-22
Novel00197	-0.85447	0.004186	-2.3301	0.0013983	-3.2528	0.0083955	-2.5414	0.0001364
Novel00206	-2.1109	1.43e-13	-2.8374	1.24e-09	-3.0578	7.38e-07	-5.1298	5.6e-15
Novel00236	-0.52433	0.0011622	-1.2103	2.55e-08	-2.4859	2.26e-05	-4.1859	1.86e-62
Novel00317	-2.0894	1.2e-16	-3.0363	1.08e-21	-3.7947	2.02e-21	-4.8812	1.36e-77
sRNA00022	-3.0264	8.8e-27	-2.0947	6.34e-13	-4.1545	7.82e-21	-4.7131	1.35e-21
sRNA00060	-1.9957	1.56e-44	-2.6422	2.54e-49	-2.6078	1.53e-26	-3.351	2.5e-53
sRNA00169	-0.89091	3.09e-19	-0.82638	4.58e-12	-1.2167	1.53e-11	-1.5632	5.55e-07
sRNA00188	-1.3865	3.22e-08	-2.2232	1.3e-06	-3.4034	0.010776	-2.7032	4.37e-05
sRNA00235	-1.4804	1.45e-17	-2.1466	1.12e-19	-2.7152	3.6e-05	-2.8693	1.99e-05
Up-regulated genes
Gene ID	30min		1h		3h		6h
	log2FC	p-Value	log2FC	p-Value	log2FC	p-Value	log2FC	p-Value
PXO_RS00175	1.4826	1.13e-19	1.4432	1.05e-09	1.3499	0.00087791	0.89948	0.0019251	SRPBCC domain-containing protein
PXO_RS01530	0.6836	0.0018013	1.2687	4.71e-40	1.6584	1.28e-25	0.55848	0.0024861	ferredoxin reductase
PXO_RS01535	1.5839	3.98e-64	1.9989	3.79e-46	2.7549	4.01e-68	1.4521	1.29e-15	acyl-CoA desaturase
PXO_RS01675	1.1226	3.68e-28	1.1593	1.21e-16	0.97431	1.07e-05	0.71392	0.00018222	recombination-associated protein RdgC
PXO_RS01695	1.2619	1.84e-67	1.0314	2.45e-11	1.2175	5.05e-10	0.64936	0.0011448	ferrochelatase
PXO_RS01855	1.892	6.71e-11	1.4966	7.03e-19	1.1742	4.93e-05	2.4508	2.27e-34	isovaleryl-CoA dehydrogenase
PXO_RS01860	1.5598	1.91e-41	1.5393	1.67e-22	1.1683	2.21e-05	1.7893	2.4e-17	methylcrotonoyl-CoA carboxylase
PXO_RS02210	0.57643	5.47e-12	0.62796	3.97e-08	0.87434	8.64e-06	0.55232	0.0048998	outer membrane protein assembly factor
PXO_RS02265	1.1092	2.17e-96	0.74337	2.16e-12	1.097	5.78e-13	0.61365	0.00055532	RNA polymerase sigma factor RpoH
PXO_RS02325	6.1918	0	5.6994	0	5.7635	2.37e-191	4.0244	9.58e-92	3-deoxy-7-phosphoheptulonate synthase
PXO_RS02330	6.2721	0	5.792	2.36e-220	4.9955	7.29e-74	4.7361	4.68e-80	hypothetical protein
PXO_RS02335	2.5049	3.78e-39	2.9348	8.02e-22	2.5921	4.89e-08	3.6921	9.75e-24	hypothetical protein
PXO_RS02515	1.1006	7.54e-73	1.0106	1.73e-30	1.295	1.18e-16	0.77821	4.08e-06	pyruvate dehydrogenase (acetyl-transferring)%2C homodimeric type
PXO_RS02595	1.1024	1.71e-67	0.59813	3.07e-08	1.4804	3.12e-17	0.51693	0.0081981	MFS transporter
PXO_RS02810	0.65343	1.61e-18	0.75197	2.34e-12	0.99069	1.08e-07	0.83186	6.7e-06	hypothetical protein
PXO_RS02840	3.2911	4.12e-218	2.8185	7.79e-32	3.404	1.64e-61	2.5537	2.52e-37	type 1 glutamine amidotransferase
PXO_RS02850	3.1098	1.11e-203	2.5762	7.3e-85	2.9038	1.09e-40	2.4849	9.98e-35	flavin reductase family protein
PXO_RS02855	2.6112	2.18e-204	2.1533	1.42e-73	2.157	3.94e-26	2.4836	6.07e-38	anthranilate phosphoribosyltransferase
PXO_RS02955	1.3879	7.72e-103	0.9786	1.4e-19	1.1905	2.58e-16	-0.53495	0.001784	cytochrome c oxidase subunit I
PXO_RS02990	1.0037	2.04e-29	0.81354	4.14e-10	0.85211	9.65e-05	0.54591	0.0069615	heme A synthase
PXO_RS03100	0.76641	3.12e-25	0.62649	9.67e-09	1.0425	3.33e-08	0.71915	0.00010852	RDD family protein
PXO_RS03120	1.1344	3.37e-117	0.71698	1.15e-09	1.8264	4.23e-36	1.1466	7.08e-11	LysM peptidoglycan-binding domain-containing protein
PXO_RS03150	1.2662	4.99e-44	1.1455	2.31e-17	0.9842	3.71e-05	0.70047	0.0009138	glycosyltransferase family 2 protein
PXO_RS03190	0.86367	1.04e-50	0.80748	3.21e-15	1.3234	4.42e-19	0.54599	0.00104	RNA polymerase sigma factor RpoD
PXO_RS03665	2.1677	5.16e-190	1.4795	1.04e-18	2.0677	5.19e-20	0.70109	0.00070514	DUF962 domain-containing protein
PXO_RS03730	3.5202	2.7e-239	3.322	2.1e-108	3.41	1.14e-87	2.1046	3.74e-30	anthranilate synthase component I
PXO_RS03735	3.7043	2.8e-176	2.8681	1.93e-15	3.2525	1.2e-33	2.4984	1.81e-26	amino acid lyase
PXO_RS03810	1.2046	2.18e-26	0.6905	8.94e-08	1.2825	6.33e-09	0.80369	3.33e-05	EamA/RhaT family transporter
PXO_RS04065	1.6506	8.62e-33	1.4055	4.17e-11	1.5758	2.16e-05	0.85884	0.0012407	HAD family hydrolase
PXO_RS04070	1.1069	1.88e-69	0.69187	5.42e-05	1.4109	5.14e-14	0.51076	0.0050742	hypothetical protein
PXO_RS04075	1.3094	4.44e-94	1.1192	5.33e-30	1.2973	3.09e-16	0.5714	0.00067352	M1 family peptidase
PXO_RS04205	1.041	4.34e-56	1.0774	1.49e-29	1.2212	1.63e-13	0.84868	2.01e-06	D-alanyl-D-alanine carboxypeptidase
PXO_RS04245	0.94579	2.55e-49	0.7344	5.39e-09	1.1574	7.47e-12	0.75011	5.43e-05	nicotinate phosphoribosyltransferase
PXO_RS04690	1.3497	5.64e-40	0.78704	1.2e-09	2.4734	3.61e-28	1.6234	6.83e-20	hypothetical protein
PXO_RS05375	1.1415	5.5e-58	0.81143	3.31e-15	1.214	2.91e-12	0.72521	2.56e-05	glutamine--tRNA ligase
PXO_RS05700	0.95312	4.78e-26	0.99907	1.63e-18	2.025	3.23e-30	1.4468	2.33e-15	50S ribosomal protein L25
PXO_RS05740	1.5617	4.74e-23	1.2957	6.66e-11	2.0475	5.54e-14	0.69092	0.0012443	preprotein translocase subunit SecE
PXO_RS05745	0.85454	1.06e-23	0.72482	6.67e-06	1.4831	8.14e-18	0.54829	0.0017098	transcription termination/antitermination protein NusG
PXO_RS05820	0.68597	0.0057431	1.2639	5.95e-05	1.1972	0.00013048	0.64773	0.0007705	50S ribosomal protein L23
PXO_RS05845	0.81735	2.7e-12	0.90742	2.82e-05	1.6718	6.55e-15	0.72686	1.61e-05	50S ribosomal protein L16
PXO_RS05855	1.0004	9e-09	1.4363	7e-09	1.5814	1.03e-08	0.90399	9.77e-07	30S ribosomal protein S17
PXO_RS05870	0.93741	2.46e-33	0.81744	3.82e-12	1.7015	2.02e-21	0.80446	2.25e-06	50S ribosomal protein L5
PXO_RS05875	1.0037	1.23e-36	0.73766	0.0074255	2.0363	1.16e-28	0.56193	0.0017625	30S ribosomal protein S14
PXO_RS06110	0.85808	3.59e-32	0.55391	2.37e-06	1.1658	8.7e-09	0.59365	0.0041077	peptidase
PXO_RS06300	0.84994	7.14e-09	0.83738	1.05e-05	1.2513	0.00013073	0.83322	0.00029908	DUF3304 domain-containing protein
PXO_RS06905	1.0582	3.94e-67	0.81925	3.84e-13	1.7748	1.1e-26	1.0044	9.72e-09	membrane protein
PXO_RS07015	1.2844	2.08e-31	0.90269	4.19e-17	1.2168	2.56e-14	0.61996	0.0017733	DUF3574 domain-containing protein
PXO_RS07035	0.90138	1.26e-24	0.8229	1.47e-10	0.83218	0.00021283	0.51305	0.0087882	endonuclease/exonuclease/phosphatase family protein
PXO_RS07100	0.53602	6.84e-09	0.59622	2.9e-06	1.278	6.64e-12	0.55926	0.0014176	GTPase ObgE
PXO_RS07110	0.88753	1.83e-22	0.82644	6.81e-09	1.2044	8.34e-10	0.55935	0.0029856	murein biosynthesis integral membrane protein MurJ
PXO_RS07115	0.59993	2.72e-07	0.68015	3.03e-06	0.7658	0.00049197	0.68686	0.00029325	bifunctional riboflavin kinase/FAD synthetase
PXO_RS07120	1.4733	6.14e-125	1.2093	8.16e-20	1.8066	8.03e-29	0.99039	2.09e-08	isoleucine--tRNA ligase
PXO_RS07125	2.1523	4.65e-63	1.9941	1.79e-29	1.9406	4.47e-13	1.8188	3.08e-17	lipoprotein signal peptidase
PXO_RS07140	1.7768	1.44e-107	2.0554	1.21e-37	2.7643	7.9e-50	2.2377	8.84e-19	ubiquinol oxidase subunit II
PXO_RS07145	1.3702	2.72e-123	1.4582	5.98e-27	2.4082	2.31e-51	2.0896	1.07e-26	cytochrome o ubiquinol oxidase subunit I
PXO_RS07150	0.9755	1.42e-17	0.86711	6.52e-10	2.1405	4.56e-23	1.7406	1.11e-19	cytochrome o ubiquinol oxidase subunit III
PXO_RS07155	0.9213	4.53e-16	0.63471	8.75e-06	1.8374	7.08e-18	1.6077	1.43e-13	cytochrome o ubiquinol oxidase subunit IV
PXO_RS07160	0.71849	1.8e-24	0.68041	2.08e-11	1.1228	2.07e-11	0.57377	0.00060452	peptidase M61
PXO_RS07940	1.2014	1.38e-120	0.84887	2.78e-12	1.4356	3.6e-16	1.4625	1.19e-12	isopentenyl transferase
PXO_RS08045	1.0069	7.02e-12	1.0498	7.11e-12	1.1457	2.22e-06	0.98463	9.13e-07	ferredoxin family protein
PXO_RS08200	0.71189	9.11e-17	0.6083	4.92e-07	1.1048	1.36e-08	0.85666	3.77e-06	carbamoyl-phosphate synthase small subunit
PXO_RS08260	0.86204	1.18e-40	0.55256	6.43e-09	1.2048	1.46e-13	0.50432	0.0030642	peptide chain release factor 2
PXO_RS08320	0.7928	1.33e-47	0.50263	0.0012401	1.8937	1.26e-33	1.7907	5e-23	2-succinyl-6-hydroxy-2%2C4-cyclohexadiene-1-carboxylate synthase
PXO_RS08690	1.5117	8.88e-118	1.2666	1.24e-23	2.1871	4.59e-37	1.7708	8.65e-23	multidrug efflux RND transporter permease subunit
PXO_RS08695	1.7494	3.16e-75	1.8704	1.17e-44	1.7504	1.81e-17	2.3209	6.59e-36	efflux RND transporter periplasmic adaptor subunit
PXO_RS08700	1.0192	1.4e-14	1.4412	8.29e-13	1.579	3.6e-08	2.2264	8.32e-25	TetR/AcrR family transcriptional regulator
PXO_RS08705	0.81025	1.84e-47	0.58438	7.64e-12	0.94497	7.42e-10	0.55901	0.00092042	glutamate dehydrogenase
PXO_RS08750	1.3121	6.09e-96	1.0121	1.74e-17	3.8171	3.9e-55	2.4544	2.49e-38	MFS transporter
PXO_RS08805	1.9522	1.29e-142	1.7515	6.19e-56	1.8274	1.16e-21	1.7393	6.31e-21	HlyD family secretion protein
PXO_RS08810	1.453	9.43e-32	0.98687	7.69e-08	1.2547	2.97e-06	1.2675	6.2e-09	EmrB/QacA family drug resistance transporter
PXO_RS08815	1.5233	2.11e-48	1.0963	1.8e-15	0.76269	0.0011877	0.84461	5.17e-06	membrane protein
PXO_RS09060	1.1216	9.02e-49	0.85098	1.06e-13	1.2828	5.81e-11	1.015	2.18e-08	DUF1684 domain-containing protein
PXO_RS09190	1.323	1.81e-101	1.126	3.62e-23	1.6672	2.69e-23	0.7033	4.97e-05	elongation factor P
PXO_RS09220	0.69415	5.47e-38	0.52563	7.21e-10	0.99727	1.89e-11	0.75473	8.78e-06	polygalacturonase
PXO_RS09290	0.74286	1.14e-20	0.75871	2.28e-12	0.86223	2.84e-06	0.86149	6.35e-07	dihydroorotase
PXO_RS09775	1.0118	1.36e-08	1.1372	6.04e-08	1.23	1.55e-05	0.54797	0.011073	phosphate ABC transporter%2C permease protein PstA
PXO_RS10065	2.0321	8.26e-132	1.5056	1.09e-31	1.5034	1.37e-11	1.7115	9.31e-18	urocanate hydratase
PXO_RS10070	2.687	1.95e-68	1.8571	4.81e-17	2.3404	3.81e-10	2.5022	3.62e-22	N-formylglutamate deformylase
PXO_RS10075	1.8283	2.21e-58	1.5208	2.32e-16	1.3628	9.9e-07	2.3308	4.04e-25	histidine ammonia-lyase
PXO_RS10130	0.57188	5.28e-14	0.70441	1.24e-11	1.1215	2.78e-11	0.56949	0.00094026	prephenate dehydratase
PXO_RS10335	0.9081	4.83e-29	0.71691	2.8e-09	1.2321	1.01e-09	0.82733	4.25e-05	hypothetical protein
PXO_RS10515	1.083	6.41e-18	0.94558	3.11e-08	1.1716	2.9e-05	1.041	3.9e-07	arsenate reductase ArsC
PXO_RS10645	1.4949	4.29e-52	1.2963	8.05e-15	2.1783	1.43e-18	0.919	2.11e-05	succinate dehydrogenase%2C cytochrome b556 subunit
PXO_RS10650	1.7293	3.24e-32	1.2044	1.09e-07	1.9576	2.35e-08	1.1243	1.73e-06	succinate dehydrogenase%2C hydrophobic membrane anchor protein
PXO_RS10655	0.85873	6.52e-54	0.72174	4.04e-17	1.5978	3.62e-25	1.3736	4.62e-15	succinate dehydrogenase flavoprotein subunit
PXO_RS10665	1.2548	4.89e-83	1.2099	6.17e-35	1.6379	1.49e-21	1.1687	4.46e-11	succinate dehydrogenase iron-sulfur subunit
PXO_RS10670	1.5717	1.43e-08	1.5678	0.00021347	1.8518	0.0012411	1.1807	0.0001475	succinate dehydrogenase assembly factor 2 family protein
PXO_RS10675	1.3515	1.72e-09	1.6145	2.16e-07	1.4298	0.0040444	1.4367	1.91e-06	hypothetical protein
PXO_RS10975	0.51901	7.46e-17	0.57123	3.91e-09	1.5835	2.45e-20	1.1032	6.27e-10	ATP phosphoribosyltransferase
PXO_RS11370	1.0927	7.94e-37	0.9483	2.4e-07	1.5428	3.21e-17	0.71074	9.1e-05	agmatine deiminase family protein
PXO_RS11415	0.5953	1.95e-14	0.56757	5.37e-07	0.78197	6.77e-05	0.70867	9.3e-05	hypothetical protein
PXO_RS13550	1.143	5.69e-63	1.0444	8.11e-26	1.0807	1.25e-09	0.59896	0.00048851	cupin domain-containing protein
PXO_RS13645	0.8848	2.78e-21	0.57358	4.96e-05	1.0084	2.2e-06	0.6933	0.00050852	outer membrane protein assembly factor BamE
PXO_RS13745	3.7987	9.89e-201	4.1977	2.46e-128	3.8392	2.26e-57	4.9377	5.55e-102	MFS transporter
PXO_RS13750	5.0991	0	5.1852	1.42e-172	4.4993	1.56e-86	5.3337	9.34e-116	multidrug transporter
PXO_RS13755	5.7991	0	5.9487	1.6e-203	3.3722	2.45e-59	5.0849	3.78e-110	multidrug RND transporter
PXO_RS13760	4.386	8.33e-50	4.4384	4.14e-51	2.8828	5.39e-16	3.4645	4.09e-41	MarR family transcriptional regulator
PXO_RS13880	1.1857	7.31e-51	1.0033	6.58e-19	1.8134	1.61e-28	0.85949	3.8e-07	30S ribosomal protein S2
PXO_RS14420	0.97323	4.54e-10	0.94169	2.52e-06	1.0136	0.001021	0.59479	0.0054938	hypoxanthine-guanine phosphoribosyltransferase
PXO_RS14575	0.94913	4.24e-37	0.72629	1.08e-15	1.2976	6.61e-15	0.9821	3.48e-08	alpha-L-fucosidase
PXO_RS14615	1.9341	4.98e-81	1.6623	1.07e-29	1.7607	1.04e-10	0.78322	0.00058719	cytochrome b
PXO_RS14655	1.2117	2.73e-43	0.90389	9.35e-14	1.3411	4e-13	0.66444	0.00025967	peptide chain release factor 3
PXO_RS14660	1.2338	5.84e-14	1.208	5.01e-07	1.5189	4.99e-05	1.0807	0.000114	hemolysin D
PXO_RS14780	0.58288	1.56e-09	0.58244	4.74e-06	0.90275	5.47e-05	0.87497	3.01e-06	adenosylmethionine--8-amino-7-oxononanoate transaminase
PXO_RS15015	0.62677	7.85e-19	0.5558	8.98e-08	0.84409	4.8e-06	0.58237	0.0014771	glycosyl transferase
PXO_RS15210	0.8724	1.87e-29	0.7036	1.8e-05	1.3161	2.02e-14	0.71271	3.19e-05	aspartate--tRNA ligase
PXO_RS15735	0.8741	3.64e-15	0.60463	0.00062258	1.5431	4.29e-10	0.57944	0.0085616	oxidative damage protection protein
PXO_RS16310	1.5949	5.16e-61	1.3372	5.17e-20	1.095	5.36e-06	0.93679	1.57e-06	Oar protein
PXO_RS16385	0.82606	1.47e-30	1.0401	1.33e-17	1.5228	1.55e-19	1.0438	1.14e-09	transcription termination/antitermination protein NusA
PXO_RS16425	0.89761	3.4e-24	0.82947	2.28e-09	1.7555	5.96e-18	1.3337	4.97e-13	NADH-quinone oxidoreductase subunit I
PXO_RS16430	1.3085	1.39e-98	0.87134	3.58e-10	1.8171	4.15e-29	1.1301	4.16e-09	NADH-quinone oxidoreductase subunit H
PXO_RS16435	0.92171	5.94e-65	0.57036	8.67e-07	1.6107	2.65e-26	0.95771	7.48e-08	NADH dehydrogenase (quinone) subunit G
PXO_RS16440	1.2165	5.42e-102	0.87719	1.85e-23	1.8827	4.81e-33	1.1774	8.74e-11	NADH-quinone oxidoreductase subunit F
PXO_RS16445	1.5554	3.88e-98	1.2685	1.53e-26	1.9939	1.72e-26	1.1042	1.31e-09	NADH-quinone oxidoreductase subunit NuoE
PXO_RS16450	1.4297	5.74e-139	1.1439	4.49e-19	1.7515	2.03e-29	0.87136	1.05e-06	NADH-quinone oxidoreductase subunit D
PXO_RS16455	1.9317	9.42e-178	1.5745	1.35e-53	1.9838	7.46e-29	0.83261	6.21e-06	NADH-quinone oxidoreductase subunit C
PXO_RS16460	1.5516	4.15e-79	1.4327	7.63e-35	1.6494	1.16e-16	1.2422	5.58e-12	NADH-quinone oxidoreductase subunit B
PXO_RS16490	0.60414	0.00028125	0.90589	0.00040254	1.5005	0.0002405	1.514	4.7e-08	group 1 truncated hemoglobin
PXO_RS16540	1.9402	6.63e-10	1.9834	1.09e-06	2.0448	0.00018922	3.7456	2.09e-19	hypothetical protein
PXO_RS16545	2.9066	1.34e-299	2.2223	1.42e-69	3.1208	1.56e-46	3.7415	1.14e-69	tryptophan synthase subunit alpha
PXO_RS16550	4.0109	0	3.0822	2.22e-125	3.6731	9.67e-56	4.303	6.33e-86	hypothetical protein
PXO_RS16555	3.9549	0	3.1541	2.41e-298	4.3684	1.29e-133	4.2707	3.27e-102	tryptophan synthase subunit beta
PXO_RS16780	1.4836	2.27e-51	1.4184	1.61e-29	1.2628	3.9e-09	1.1583	1.57e-09	protease
PXO_RS16800	0.88549	6.08e-24	0.84057	3.37e-11	0.67835	0.0016063	0.86311	1.53e-06	DUF615 domain-containing protein
PXO_RS16895	1.3866	3.63e-103	1.1483	7.94e-34	1.6561	1.14e-24	1.1387	8.35e-11	leucine--tRNA ligase
PXO_RS17275	1.1049	7.07e-86	0.70754	9.5e-15	1.1364	1.12e-11	0.65047	0.00090887	O-acetyl-ADP-ribose deacetylase
PXO_RS17590	1.4079	1.76e-138	1.1829	8.17e-26	1.4325	3.3e-18	0.52618	0.0037073	hypothetical protein
PXO_RS17805	1.0657	2.88e-74	0.80893	2.35e-21	1.2711	8.13e-17	0.57775	0.00099026	diaminopimelate decarboxylase
PXO_RS18090	1.121	2.1e-45	0.98914	5.46e-19	1.3631	2.51e-13	1.3791	9.07e-14	ABC transporter ATP-binding protein
PXO_RS18200	1.1073	2.1e-14	0.96516	5.25e-08	1.0066	0.0018956	0.75758	0.0015542	hypothetical protein
PXO_RS18330	1.3817	9.49e-57	1.2683	4.2e-13	1.2825	5.55e-09	0.78842	0.00035618	membrane protein
PXO_RS18585	0.73146	1.08e-30	0.80715	1.76e-23	1.3197	1.13e-18	1.2567	1.57e-13	serine protease
PXO_RS18935	0.72559	5.57e-07	1.3159	2.47e-18	0.63896	0.012471	0.76381	2.61e-05	sensor histidine kinase
PXO_RS19620	0.87158	2.51e-19	0.53465	0.00048366	0.83457	0.0001249	0.6885	0.00068896	3-deoxy-D-manno-octulosonic acid kinase
PXO_RS19720	1.3629	9.2e-18	0.86933	1.42e-08	1.1456	1.12e-06	0.70212	0.00040259	ribonuclease H
PXO_RS20365	1.5744	8.53e-49	1.3167	5.16e-15	1.2931	0.00011695	2.1625	1.93e-16	AraC family transcriptional regulator
PXO_RS20450	1.8108	4.35e-55	1.6922	8.63e-25	2.2076	1.03e-16	2.4576	2.73e-32	TetR/AcrR family transcriptional regulator
PXO_RS20455	1.108	2.35e-42	0.60856	7.42e-05	1.2697	7.4e-11	0.85758	3.03e-06	protein-L-isoaspartate O-methyltransferase
PXO_RS20460	0.79642	2.56e-34	0.64975	2.15e-11	1.134	6.82e-13	0.76334	1.36e-05	membrane protein
PXO_RS20905	0.96001	1.27e-46	0.97615	9.22e-15	1.1826	1.93e-12	0.72812	1.74e-05	cytosol aminopeptidase
PXO_RS20920	1.0574	6.64e-52	0.8177	1.6e-16	1.2521	7.27e-14	0.79405	4.37e-06	valine--tRNA ligase
PXO_RS20950	0.61617	0.0035111	0.8053	0.00057845	1.0968	0.0017945	2.0263	8.29e-18	pectate lyase
PXO_RS21040	1.0408	1.02e-61	0.90444	2.8e-20	1.0115	5.65e-08	1.0022	1.47e-08	electron transfer flavoprotein-ubiquinone oxidoreductase
PXO_RS21195	0.52133	6.74e-05	0.83587	1.66e-08	0.52619	0.014554	1.0787	3.37e-08	RNA helicase
PXO_RS21295	0.74044	2.85e-16	-0.62314	0.00021187	3.0149	1.27e-73	2.0866	1.78e-31	hypothetical protein
PXO_RS21300	0.56177	1.36e-12	-0.75281	4.78e-09	1.6327	1.07e-24	-1.8198	1.66e-14	hypothetical protein
PXO_RS21305	0.67577	1.6e-09	0.68819	2.13e-06	0.65097	0.0044339	0.66395	0.00041321	glutamine--fructose-6-phosphate transaminase (isomerizing)
PXO_RS21410	1.0142	8.58e-78	0.91393	4.01e-11	-0.57184	0.00024627	-0.96173	2.56e-07	hypothetical protein
PXO_RS21560	0.93595	1.03e-26	0.74021	3.72e-11	1.0415	5.96e-08	0.80182	6.87e-05	D-amino acid dehydrogenase small subunit
PXO_RS21720	1.6631	1.11e-92	1.3868	5.31e-41	1.4088	6.91e-22	-0.71848	6.79e-05	hypothetical protein
PXO_RS21930	1.6071	3.31e-23	1.4045	3.78e-10	2.1988	2.09e-10	1.0727	2.96e-05	IS3 family transposase
PXO_RS22120	1.2883	1.52e-59	0.80717	7.96e-11	0.6542	0.0041323	-0.51418	0.011411	membrane protein
PXO_RS22305	0.60256	6.77e-13	0.52543	4.96e-06	0.54952	0.0080986	0.59269	0.00050991	SPOR domain-containing protein
PXO_RS22405	1.7745	2.1e-126	1.4676	1.48e-43	1.5875	5.01e-23	0.64349	0.00015012	ribonucleotide-diphosphate reductase subunit beta
PXO_RS22410	1.6769	2.22e-69	1.3519	2.17e-62	1.5036	2.24e-24	0.50172	0.0018675	ribonucleoside-diphosphate reductase subunit alpha
PXO_RS22540	1.2189	4.57e-86	1.159	4.16e-34	1.0385	2.06e-08	0.74989	5.27e-05	leucyl aminopeptidase family protein
PXO_RS22555	1.1494	1.45e-47	1.0949	1.53e-20	1.1256	1.75e-12	0.58755	0.0010821	catalase
PXO_RS22595	0.7277	4.37e-35	0.64861	4.84e-13	1.0247	1.18e-09	0.8086	5.46e-06	peptidase M20
PXO_RS22605	1.0196	1.91e-50	0.98352	1.26e-13	1.1531	1.25e-08	0.68422	0.00018314	tryptophan--tRNA ligase
PXO_RS22790	1.2181	2.32e-31	1.023	2.78e-13	1.2815	3.2e-10	0.66738	0.00032259	porphobilinogen synthase
PXO_RS22830	0.98689	1.22e-35	0.79588	7.2e-12	0.82311	4.64e-05	-0.80901	5.18e-05	cupin-like domain-containing protein
PXO_RS23015	1.4823	1.08e-78	1.1011	1.89e-22	1.3062	1.99e-10	0.6469	0.00046113	acyltransferase
PXO_RS23190	0.79931	7.26e-26	0.69432	3.43e-10	0.93325	1.68e-06	0.55594	0.0034221	ABC transporter ATP-binding protein
PXO_RS23200	1.3019	1.15e-32	1.2893	4.69e-23	1.3916	9.69e-10	0.9747	2.44e-07	outer membrane lipid asymmetry maintenance protein MlaD
PXO_RS23345	1.5823	6.24e-09	-0.98108	0.00015161	2.0534	3.28e-41	-2.8086	2.84e-10	cellulase
PXO_RS23560	1.1351	7.91e-70	0.98329	2.25e-34	0.86926	7.59e-05	1.0447	1.5e-09	acetyl-coenzyme A synthetase
PXO_RS23595	0.93731	9.66e-10	0.99014	6.65e-07	1.1682	0.00050696	0.93572	3.23e-05	GFA family protein
PXO_RS23985	0.96574	1.27e-26	0.77365	1.24e-08	1.0133	1.68e-06	0.69811	0.00014785	class I SAM-dependent rRNA methyltransferase
PXO_RS26035	1.1756	1.53e-80	0.72202	1.12e-06	1.5804	1.37e-22	0.68659	0.00019322	DUF4124 domain-containing protein
sRNA00043	2.9732	5.85e-231	2.6853	9.21e-130	2.9771	4.49e-46	1.8464	4.15e-19
