# Supplementary material for: Transcriptional responses of Xanthomonas oryzae pv. oryzae to type III secretion system inhibitor ortho-coumaric acid
Source: BMC Microbiol. 2019 Jul 15;19:163. doi: 10.1186/s12866-019-1532-5 (PMC6631524; doi:10.1186/s12866-019-1532-5)
Supplement: Supplementary file 5 — Table S2. Common DEGs at all four of time points associated with electron carrier activity. (XLSX 9 kb) [file 12866_2019_1532_MOESM5_ESM.xlsx]

## Sheet: Sheet1
Table S2 Common DEGs at all four of time points associated with electron carrier activity
Gene ID
PXO_RS09285	M23 family peptidase
PXO_RS05470	alkyl hydroperoxide reductase subunit F
PXO_RS05775	DNA-directed RNA polymerase subunit beta'
PXO_RS07140	pseudo
PXO_RS19530	arsenate reductase (glutaredoxin)
PXO_RS10520	arsenate reductase (glutaredoxin)
PXO_RS07145	cytochrome o ubiquinol oxidase subunit I
PXO_RS17230	PepSY domain-containing protein
PXO_RS14615	cytochrome b
PXO_RS00530	methylamine utilization protein
PXO_RS01530	ferredoxin reductase
PXO_RS16435	NADH dehydrogenase (quinone) subunit G
PXO_RS10665	succinate dehydrogenase iron-sulfur subunit
PXO_RS02855	anthranilate phosphoribosyltransferase
