# Supplementary material for: Transcriptional responses of Xanthomonas oryzae pv. oryzae to type III secretion system inhibitor ortho-coumaric acid
Source: BMC Microbiol. 2019 Jul 15;19:163. doi: 10.1186/s12866-019-1532-5 (PMC6631524; doi:10.1186/s12866-019-1532-5)
Supplement: Supplementary file 8 — Table S3. Signaling pathway and transcriptional regulators which were common regulated at all four of time points by OCA. (XLSX 11 kb) [file 12866_2019_1532_MOESM8_ESM.xlsx]

## Sheet: Sheet1
Table S3 Signaling pathway and transcriptional regulators which were common regulated at all four of time points by OCA
transcriptional regulator
	30min		1h		3h		6h
Gene ID	log2FC	pValue	log2FC	pValue	log2FC	pValue	log2FC	pValue
PXO_RS02690	-0.76125	1.85e-21	-0.70126	1.96e-08	-1.0873	8.46e-06	-0.8651	6.15e-05	sigma-54-dependent Fis family transcriptional regulator
PXO_RS05275	-1.7099	6.7e-74	-2.1747	2.02e-62	-2.4082	1.77e-07	-3.1111	9.22e-58	transcriptional regulator
PXO_RS07435	-0.96703	6.3e-08	-1.0434	7.54e-05	-1.3783	0.00053593	-1.5415	4.74e-07	LysR family transcriptional regulator
PXO_RS08700	1.0192	1.4e-14	1.4412	8.29e-13	1.579	3.6e-08	2.2264	8.32e-25	TetR/AcrR family transcriptional regulator
PXO_RS10330	-0.6326	4.04e-21	-0.97302	3.68e-21	-0.59153	0.0016376	-1.1817	3.15e-08	MarR family transcriptional regulator
PXO_RS13760	4.386	8.33e-50	4.4384	4.14e-51	2.8828	5.39e-16	3.4645	4.09e-41	MarR family transcriptional regulator
PXO_RS20365	1.5744	8.53e-49	1.3167	5.16e-15	1.2931	0.00011695	2.1625	1.93e-16	AraC family transcriptional regulator
PXO_RS20450	1.8108	4.35e-55	1.6922	8.63e-25	2.2076	1.03e-16	2.4576	2.73e-32	TetR/AcrR family transcriptional regulator
PXO_RS05745	0.85454	1.06e-23	0.72482	6.67e-06	1.4831	8.14e-18	0.54829	0.0017098	transcription termination/antitermination protein NusG
PXO_RS02265	1.1092	2.17e-96	0.74337	2.16e-12	1.097	5.78e-13	0.61365	0.00055532	RNA polymerase sigma factor RpoH
PXO_RS03190	0.86367	1.04e-50	0.80748	3.21e-15	1.3234	4.42e-19	0.54599	0.00104	RNA polymerase sigma factor RpoD
PXO_RS16385	0.82606	1.47e-30	1.0401	1.33e-17	1.5228	1.55e-19	1.0438	1.14e-09	transcription termination/antitermination protein NusA
singnaling pathyway
	30min		1h		3h		6h
Gene ID	log2FC	pValue	log2FC	pValue	log2FC	pValue	log2FC	pValue
PXO_RS00135	-1.0087	4.07e-28	-1.0984	5.69e-10	-1.1679	1.02e-06	-1.0594	3.7e-08	TonB-dependent receptor
PXO_RS00295	-1.0405	3.14e-27	-1.5122	4.35e-23	-3.395	1.89e-115	-4.8252	2.02e-18	HPr kinase
PXO_RS06360	-1.7707	1.06e-07	-0.83961	0.0082557	1.4802	1.15e-05	1.5155	1.31e-09	protein-glutamate O-methyltransferase CheR
PXO_RS06395	-0.83818	1.94e-08	-1.6213	0.002496	3.3132	9.9e-22	1.6383	8.73e-19	anti-sigma factor antagonist
PXO_RS18935	0.72559	5.57e-07	1.3159	2.47e-18	0.63896	0.012471	0.76381	2.61e-05	sensor histidine kinase
PXO_RS07440	-1.2338	4.54e-24	-0.8915	8.97e-08	-1.5324	7.96e-11	-1.2669	1.89e-09	two-component sensor histidine kinase
PXO_RS07450	-1.1148	8.8e-26	-1.316	3.64e-19	-0.91267	0.00062591	-1.412	1.13e-11	DNA-binding response regulator
PXO_RS08715	-0.88127	5.7e-41	-0.98217	5.85e-20	-1.0024	2.04e-06	-1.7522	1.52e-17	two-component system response regulator
PXO_RS17465	-1.5328	3.83e-17	-1.6027	1.96e-17	-2.8554	1.85e-27	-3.5184	1.42e-36	serine/threonine protein kinase
