# Supplementary material for: Transcriptional responses of Xanthomonas oryzae pv. oryzae to type III secretion system inhibitor ortho-coumaric acid
Source: BMC Microbiol. 2019 Jul 15;19:163. doi: 10.1186/s12866-019-1532-5 (PMC6631524; doi:10.1186/s12866-019-1532-5)
Supplement: Supplementary file 9 — Table S4. Iron metabolism related genes which were regulated by OCA at each time point. (XLSX 12 kb) [file 12866_2019_1532_MOESM9_ESM.xlsx]

## Sheet: Sheet1
Table S4 Iron metabolism related genes which were regulated by OCA at each time point
gene_id	log2FoldChange	pval	padj
30min
PXO_RS22135	-0.74975	1.9e-12	9.98e-12	iron-sulfur cluster insertion protein ErpA
PXO_RS08905	0.85297	2.54e-49	5.24e-48	ubiquinol-cytochrome c reductase iron-sulfur subunit
PXO_RS10665	1.2548	4.89e-83	2.64e-81	succinate dehydrogenase iron-sulfur subunit
PXO_RS18140	0.97943	7.61e-21	6.06e-20	TonB-dependent siderophore receptor
PXO_RS18150	-0.83612	0.00011564	0.00033163	IucA/IucC family siderophore biosynthesis protein
PXO_RS18165	-1.2284	1.54e-08	6.21e-08	siderophore biosynthesis PLP-dependent protein
1h
PXO_RS10665	1.2099	6.17e-35	3.09e-33	succinate dehydrogenase iron-sulfur subunit
PXO_RS13640	-0.51492	0.0003535	0.0012777	ferric iron uptake transcriptional regulator
PXO_RS08905	0.54981	1.16e-08	8.39e-08	ubiquinol-cytochrome c reductase iron-sulfur subunit
PXO_RS22135	-1.305	2.22e-16	3.29e-15	iron-sulfur cluster insertion protein ErpA
PXO_RS18140	1.3039	1.26e-14	1.6e-13	TonB-dependent siderophore receptor
PXO_RS18150	0.80487	0.0065526	0.017787	IucA/IucC family siderophore biosynthesis protein
PXO_RS18165	-1.0924	0.0005978	0.0020606	siderophore biosynthesis PLP-dependent protein
3h
PXO_RS08905	0.89217	7.37e-09	7.97e-08	ubiquinol-cytochrome c reductase iron-sulfur subunit
PXO_RS09985	0.63957	0.0017825	0.0078861	iron-sulfur cluster assembly accessory protein
PXO_RS10665	1.6379	1.49e-21	4.68e-20	succinate dehydrogenase iron-sulfur subunit
PXO_RS16580	0.55075	0.00041061	0.0021786	ferrous iron transporter B
PXO_RS16685	0.6317	0.008815	0.03124	iron-sulfur cluster carrier protein ApbC
PXO_RS19090	-2.3186	0.00054874	0.0027962	outer membrane receptor for ferric iron uptake
PXO_RS18165	-1.3868	0.0018528	0.0081658	siderophore biosynthesis PLP-dependent protein
PXO_RS18150	-2.6884	0.020528	0.060651	IucA/IucC family siderophore biosynthesis protein
PXO_RS18140	0.013648	0.77982	0.89583	TonB-dependent siderophore receptor
6h
PXO_RS10665	1.1687	4.46e-11	7.35e-10	succinate dehydrogenase iron-sulfur subunit
PXO_RS16685	0.75424	2.66e-05	0.00021666	iron-sulfur cluster carrier protein ApbC
PXO_RS18140	0.29005	0.19274	0.39559	TonB-dependent siderophore receptor
PXO_RS18150	-0.57742	0.18438	0.38322	IucA/IucC family siderophore biosynthesis protein
PXO_RS18165	-0.48005	0.2385	0.45662	siderophore biosynthesis PLP-dependent protein
